# Supplementary material for: Dense Hydrogen-Bonded Assembly of Hydrogen-Rich Cations and Pentazolate Anions: A Series of Highly Insensitive Ionic Salts
Source: Molecules. 2025 Jun 16;30(12):2613. doi: 10.3390/molecules30122613 (PMC12195709; doi:10.3390/molecules30122613)
Supplement: Supplementary file 1 [file molecules-30-02613-s001.zip]

Archive with 1 entries (1 files):
- molecules-3643653-supplementary.pdf
